# Supplementary material for: LncRNA MEG8 promotes deep vein thrombosis by sponging miR-296-5p to regulate human umbilical vein endothelial cells
Source: Hereditas. 2025 Nov 11;162:227. doi: 10.1186/s41065-025-00599-x (PMC12606911; doi:10.1186/s41065-025-00599-x)
Supplement: Supplementary file 1 — Supplementary Material 1. [file 41065_2025_599_MOESM1_ESM.xlsx]

## Sheet: Sheet1
		MEG8	GAPDH				MEG8	GAPDH
	Healthy-1	23.2838	18.3539			DVT-1	23.7326	18.2943
	Healthy-1	23.8702	18.1797			DVT-1	23.2252	18.3733
	Healthy-1	23.5451	18.0421			DVT-1	23.4671	18.0179
	Healthy-2	24.2621	18.1415			DVT-2	23.1056	18.7206
	Healthy-2	24.6825	18.2439			DVT-2	23.9745	18.3828
	Healthy-2	24.5947	18.3362			DVT-2	23.9543	18.151
	Healthy-3	24.5868	18.7154			DVT-3	23.8301	18.4118
	Healthy-3	24.4936	18.1084			DVT-3	23.5142	18.2538
	Healthy-3	24.7866	18.9928			DVT-3	23.55	18.1224
	Healthy-4	23.6083	18.1165			DVT-4	23.3901	18.0561
	Healthy-4	23.7022	18.1537			DVT-4	23.1462	18.3519
	Healthy-4	23.6303	18.0596			DVT-4	23.2055	18.7811
	Healthy-5	24.2337	18.8852			DVT-5	23.5275	18.4646
	Healthy-5	24.0461	18.5827			DVT-5	23.7967	18.2931
	Healthy-5	24.4491	18.2648			DVT-5	23.8255	18.0954
	Healthy-6	24.5947	18.6331			DVT-6	23.7687	18.2458
	Healthy-6	23.8761	18.4924			DVT-6	23.5831	18.2341
	Healthy-6	23.7777	18.827			DVT-6	23.6077	18.1496
	Healthy-7	25.4926	18.9588			DVT-7	23.1191	18.2618
	Healthy-7	25.5923	18.7357			DVT-7	23.3061	18.5479
	Healthy-7	25.4943	18.6332			DVT-7	23.5319	18.8178
	Healthy-8	23.8374	18.3742			DVT-8	23.7938	18.4189
	Healthy-8	23.9546	18.2917			DVT-8	23.5926	18.4006
	Healthy-8	23.7331	18.5128			DVT-8	23.0396	18.5948
	Healthy-9	23.316	18.135			DVT-9	23.2203	18.1947
	Healthy-9	23.7641	18.2153			DVT-9	23.0949	18.516
	Healthy-9	23.4509	18.2033			DVT-9	23.2973	18.5033
	Healthy-10	24.8611	18.2409			DVT-10	24.224	18.0712
	Healthy-10	24.8469	18.0241			DVT-10	24.0674	18.3128
	Healthy-10	24.4451	18.3841			DVT-10	24.1689	18.59
	Healthy-11	24.4762	18.1479			DVT-11	24.0935	18.4647
	Healthy-11	24.0362	18.1486			DVT-11	24.7355	18.1962
	Healthy-11	24.3188	18.282			DVT-11	24.0411	18.6376
	Healthy-12	23.877	18.0136			DVT-12	23.3541	18.7433
	Healthy-12	23.8211	18.065			DVT-12	23.7011	18.1302
	Healthy-12	23.4719	18.0529			DVT-12	23.8947	18.7634
	Healthy-13	24.6452	18.2282			DVT-13	23.5208	18.7454
	Healthy-13	24.5455	18.0239			DVT-13	23.7107	18.1016
	Healthy-13	24.5061	18.3622			DVT-13	23.4767	18.9332
	Healthy-14	23.6385	18.0809			DVT-14	23.4907	18.3277
	Healthy-14	23.9221	18.2071			DVT-14	23.0718	18.5077
	Healthy-14	24.1576	18.4628			DVT-14	23.09	18.2617
	Healthy-15	25.7057	18.3594			DVT-15	23.5773	18.5099
	Healthy-15	25.2592	18.8038			DVT-15	23.8046	18.8222
	Healthy-15	25.8091	18.5619			DVT-15	23.9585	18.5059
	Healthy-16	23.8619	18.0521			DVT-16	24.0597	18.2474
	Healthy-16	23.932	18.306			DVT-16	24.4842	18.3715
	Healthy-16	23.9486	18.5198			DVT-16	24.0196	18.5421
	Healthy-17	23.8176	18.1745			DVT-17	23.9904	18.4479
	Healthy-17	23.7698	18.2217			DVT-17	23.4158	18.7515
	Healthy-17	23.7334	18.393			DVT-17	23.8857	18.1057
	Healthy-18	24.8781	18.3125			DVT-18	23.8687	18.1191
	Healthy-18	24.7776	18.6229			DVT-18	23.9796	18.3927
	Healthy-18	24.9022	18.7849			DVT-18	23.8503	18.6692
	Healthy-19	24.2192	18.5567			DVT-19	23.4052	18.0491
	Healthy-19	24.1232	18.2189			DVT-19	23.5653	18.5798
	Healthy-19	24.6089	18.0305			DVT-19	23.8972	18.6045
	Healthy-20	24.2987	18.1267			DVT-20	23.8894	18.3062
	Healthy-20	24.9789	18.7243			DVT-20	23.1243	18.0984
	Healthy-20	24.5602	18.4419			DVT-20	23.4043	18.7773
	Healthy-21	24.1877	18.0202			DVT-21	23.4113	18.9776
	Healthy-21	24.4559	18.1494			DVT-21	23.9956	18.3393
	Healthy-21	24.0997	18.3249			DVT-21	23.188	18.1566
	Healthy-22	24.1495	18.0586			DVT-22	23.8246	18.7291
	Healthy-22	24.1684	18.574			DVT-22	23.651	18.7857
	Healthy-22	24.8173	18.2049			DVT-22	23.7054	18.1168
	Healthy-23	23.4753	18.1204			DVT-23	23.0857	18.3886
	Healthy-23	23.7823	18.681			DVT-23	23.2361	18.3995
	Healthy-23	23.7542	18.2392			DVT-23	23.0087	18.5749
	Healthy-24	24.5375	18.4768			DVT-24	23.4954	18.4236
	Healthy-24	24.8113	18.0589			DVT-24	23.8927	18.3809
	Healthy-24	24.8037	18.2074			DVT-24	23.9917	18.2528
	Healthy-25	24.9859	18.1515			DVT-25	23.2803	18.3796
	Healthy-25	24.8232	18.0215			DVT-25	23.2162	18.1887
	Healthy-25	24.9034	18.1594			DVT-25	23.3603	18.6781
	Healthy-26	25.0483	18.6703			DVT-26	23.5798	18.1391
	Healthy-26	24.9221	18.1327			DVT-26	23.331	18.1759
	Healthy-26	25.1827	18.5553			DVT-26	23.8812	18.9937
	Healthy-27	23.5947	18.4527			DVT-27	23.9295	18.3208
	Healthy-27	23.8298	18.3235			DVT-27	23.5406	18.8789
	Healthy-27	23.8053	18.3083			DVT-27	23.8604	18.1617
	Healthy-28	24.8062	18.5878			DVT-28	23.8117	18.1423
	Healthy-28	24.5712	18.2688			DVT-28	23.2028	18.008
	Healthy-28	24.7338	18.1311			DVT-28	23.3068	18.778
	Healthy-29	23.7066	18.1184			DVT-29	23.5395	18.3864
	Healthy-29	23.9442	18.2072			DVT-29	23.4319	18.0617
	Healthy-29	23.8606	18.3606			DVT-29	23.1362	18.9209
	Healthy-30	23.7517	18.5165			DVT-30	23.563	18.3097
	Healthy-30	23.9885	18.1701			DVT-30	23.8447	18.253
	Healthy-30	23.9246	18.0582			DVT-30	23.8746	18.1988
	Healthy-31	23.8159	18.4694			DVT-31	23.6551	18.6279
	Healthy-31	23.9228	18.1419			DVT-31	23.7599	18.2439
	Healthy-31	23.8894	18.5785			DVT-31	23.9306	18.4534
	Healthy-32	23.9688	18.4031			DVT-32	23.6842	18.2993
	Healthy-32	23.9549	18.0263			DVT-32	23.7239	18.9074
	Healthy-32	24.0723	18.5893			DVT-32	23.559	18.5086
	Healthy-33	23.9482	18.2382			DVT-33	23.8989	18.5455
	Healthy-33	23.8929	18.4746			DVT-33	23.6802	18.0662
	Healthy-33	23.8634	18.8557			DVT-33	23.5238	18.6029
	Healthy-34	24.3135	18.1323			DVT-34	23.5954	18.0687
	Healthy-34	24.5941	18.4525			DVT-34	23.1916	18.2274
	Healthy-34	24.0857	18.3805			DVT-34	23.0982	18.1963
	Healthy-35	24.3507	18.6047			DVT-35	23.675	18.5768
	Healthy-35	24.6132	18.2197			DVT-35	23.7504	18.6405
	Healthy-35	24.3684	18.2726			DVT-35	23.7861	18.5904
	Healthy-36	24.4294	18.5657			DVT-36	23.6915	18.6335
	Healthy-36	24.0578	18.2234			DVT-36	23.8513	18.1725
	Healthy-36	24.8456	18.6056			DVT-36	23.7838	18.1178
	Healthy-37	24.1602	18.3747			DVT-37	23.9053	18.0792
	Healthy-37	24.7345	18.0678			DVT-37	23.5075	18.8847
	Healthy-37	24.6387	18.1693			DVT-37	23.2006	18.6094
	Healthy-38	23.8719	18.5101			DVT-38	23.1226	18.2712
	Healthy-38	23.9706	18.026			DVT-38	23.5528	18.3237
	Healthy-38	23.9247	18.0409			DVT-38	23.8476	18.9581
	Healthy-39	23.8756	18.1146			DVT-39	23.5809	18.1062
	Healthy-39	23.9051	18.0123			DVT-39	23.9137	18.2861
	Healthy-39	23.9109	18.3771			DVT-39	23.6449	18.5044
	Healthy-40	24.3824	18.4808			DVT-40	23.4974	18.0794
	Healthy-40	24.7789	18.2782			DVT-40	23.2683	18.1982
	Healthy-40	24.6991	18.7364			DVT-40	23.0765	18.4817
	Healthy-41	24.3058	18.1382			DVT-41	22.9338	18.1625
	Healthy-41	24.7516	18.6153			DVT-41	23.0461	18.3585
	Healthy-41	24.2838	18.6849			DVT-41	23.0316	18.2063
	Healthy-42	23.7857	18.0305			DVT-42	23.5502	18.4096
	Healthy-42	23.9819	18.1755			DVT-42	23.8166	18.59
	Healthy-42	23.8698	18.1203			DVT-42	23.8174	18.6889
	Healthy-43	23.8448	18.0945			DVT-43	23.4303	18.1107
	Healthy-43	23.6445	18.2822			DVT-43	23.6616	18.3486
	Healthy-43	23.8566	18.1788			DVT-43	23.8956	18.1729
	Healthy-44	23.8172	18.5359			DVT-44	23.2892	18.2205
	Healthy-44	23.9052	18.5518			DVT-44	23.4285	18.4098
	Healthy-44	23.8934	18.6216			DVT-44	23.6207	18.117
	Healthy-45	24.4262	18.1457			DVT-45	23.4861	18.4655
	Healthy-45	24.8666	18.0989			DVT-45	23.3051	18.2799
	Healthy-45	24.2292	18.2441			DVT-45	23.2997	18.6264
	Healthy-46	24.7691	18.1707			DVT-46	23.9926	18.5026
	Healthy-46	24.6891	18.2326			DVT-46	23.464	18.5268
	Healthy-46	24.5294	18.3874			DVT-46	23.9507	18.3426
	Healthy-47	23.7966	18.1713			DVT-47	23.1517	18.2484
	Healthy-47	23.9532	18.3022			DVT-47	23.3104	18.2777
	Healthy-47	23.9041	18.1005			DVT-47	23.0975	18.4562
	Healthy-48	23.9409	18.1539			DVT-48	24.2231	18.4096
	Healthy-48	23.9522	18.0352			DVT-48	24.1285	18.0751
	Healthy-48	23.7484	18.0843			DVT-48	24.5228	18.2107
	Healthy-49	23.7563	18.1477			DVT-49	23.0731	18.3422
	Healthy-49	23.9923	18.3686			DVT-49	23.9988	18.2766
	Healthy-49	23.8702	18.2587			DVT-49	23.9689	18.2833
	Healthy-50	23.8678	18.296			DVT-50	23.7244	18.4924
	Healthy-50	23.9965	18.1046			DVT-50	23.7048	18.3983
	Healthy-50	23.9643	18.0605			DVT-50	23.4124	18.7575
	Healthy-51	23.9281	18.5659			DVT-51	23.8878	18.2979
	Healthy-51	23.8011	18.2169			DVT-51	23.6047	18.5726
	Healthy-51	23.9661	18.1837			DVT-51	23.9812	18.0031
	Healthy-52	25.1687	18.2636			DVT-52	23.9423	18.0339
	Healthy-52	25.2732	18.3217			DVT-52	23.7575	18.1479
	Healthy-52	25.3777	18.3074			DVT-52	23.7237	18.1043
	Healthy-53	23.4946	18.2591			DVT-53	23.859	18.8077
	Healthy-53	23.7033	18.1437			DVT-53	23.3093	18.1372
	Healthy-53	23.9769	18.2998			DVT-53	23.4932	18.6535
	Healthy-54	24.6156	18.6556			DVT-54	23.1257	18.5206
	Healthy-54	24.878	18.3665			DVT-54	23.1983	18.7609
	Healthy-54	24.7416	18.5516			DVT-54	23.2396	18.0912
	Healthy-55	23.8618	18.7159			DVT-55	23.1937	18.0744
	Healthy-55	23.8599	18.7253			DVT-55	23.4708	18.5897
	Healthy-55	23.5414	18.0818			DVT-55	23.5207	18.981
	Healthy-56	24.3623	18.2474			DVT-56	23.9982	18.1769
	Healthy-56	24.3683	18.2092			DVT-56	23.8946	18.2464
	Healthy-56	24.3842	18.5157			DVT-56	23.9288	18.0751
	Healthy-57	23.9215	18.1993			DVT-57	23.3681	18.5122
	Healthy-57	23.8033	18.2956			DVT-57	23.7554	18.2847
	Healthy-57	23.7128	18.0849			DVT-57	23.4272	18.7385
	Healthy-58	23.9717	18.2323			DVT-58	23.8045	18.2777
	Healthy-58	23.7006	18.1594			DVT-58	23.9064	18.1592
	Healthy-58	23.642	18.1759			DVT-58	23.9068	18.0965
	Healthy-59	24.6149	18.4191			DVT-59	23.0877	18.1037
	Healthy-59	24.2896	18.1743			DVT-59	23.2501	18.0432
	Healthy-59	24.2744	18.041			DVT-59	23.7957	18.1369
	Healthy-60	24.6409	18.481			DVT-60	23.8599	18.5925
	Healthy-60	24.4325	18.3314			DVT-60	23.9811	18.2454
	Healthy-60	24.3929	18.1826			DVT-60	23.9534	18.2635
	Healthy-61	23.8978	18.0334			DVT-61	23.6442	18.1398
	Healthy-61	23.9786	18.4937			DVT-61	23.9131	18.3206
	Healthy-61	23.8575	18.1958			DVT-61	23.9582	18.1314
	Healthy-62	24.7871	18.6701			DVT-62	23.8945	18.2248
	Healthy-62	24.7536	18.0392			DVT-62	23.6726	18.2567
	Healthy-62	24.4125	18.4615			DVT-62	23.9833	18.1078
	Healthy-63	23.9404	18.1359			DVT-63	23.0158	18.0157
	Healthy-63	24.2238	18.4378			DVT-63	23.6254	18.4431
	Healthy-63	23.9891	18.0739			DVT-63	23.9158	18.1809
	Healthy-64	24.1588	18.1759			DVT-64	23.4061	18.1035
	Healthy-64	24.2976	18.0973			DVT-64	23.8861	18.3172
	Healthy-64	24.2346	18.3499			DVT-64	23.0526	18.6061
	Healthy-65	23.6171	18.6662			DVT-65	23.4025	18.7123
	Healthy-65	23.6481	18.2216			DVT-65	23.5779	18.7284
	Healthy-65	23.4141	18.0682			DVT-65	23.3174	18.1618
	Healthy-66	23.3998	18.276			DVT-66	23.3822	18.1417
	Healthy-66	23.6626	18.1253			DVT-66	23.4585	18.7375
	Healthy-66	23.9472	18.1431			DVT-66	23.374	18.3847
	Healthy-67	23.9924	18.0377			DVT-67	23.5038	18.4733
	Healthy-67	23.7919	18.03			DVT-67	23.5047	18.2656
	Healthy-67	23.8265	18.3924			DVT-67	23.529	18.4638
	Healthy-68	23.9849	18.1043			DVT-68	23.4374	18.1554
	Healthy-68	23.7799	18.1461			DVT-68	23.4158	18.0248
	Healthy-68	23.9288	18.0197			DVT-68	23.6322	18.6418
	Healthy-69	24.5282	18.2771			DVT-69	23.9181	18.2162
	Healthy-69	24.9994	18.1181			DVT-69	23.8998	18.0501
	Healthy-69	24.4585	18.2603			DVT-69	23.9649	18.1783
	Healthy-70	23.4081	18.1455			DVT-70	23.2815	18.1278
	Healthy-70	23.6531	18.0237			DVT-70	23.4204	18.2291
	Healthy-70	23.8279	18.2859			DVT-70	23.9872	18.1836
	Healthy-71	23.9909	18.4453			DVT-71	23.3648	18.2172
	Healthy-71	23.8871	18.2239			DVT-71	23.6664	18.2582
	Healthy-71	23.8511	18.4003			DVT-71	23.7125	18.0026
	Healthy-72	23.9978	18.0274			DVT-72	23.8708	18.4523
	Healthy-72	23.407	18.1719			DVT-72	23.9124	18.1861
	Healthy-72	23.4517	18.2541			DVT-72	23.5558	18.1908
	Healthy-73	23.8937	18.1905			DVT-73	23.6774	18.1724
	Healthy-73	23.7857	18.0279			DVT-73	23.9887	18.0941
	Healthy-73	23.9872	18.2283			DVT-73	23.9518	18.1689
	Healthy-74	25.6805	18.7721			DVT-74	23.2559	18.1293
	Healthy-74	25.8966	18.4599			DVT-74	23.6625	18.168
	Healthy-74	25.8788	18.7376			DVT-74	23.592	18.3764
	Healthy-75	23.8991	18.2502			DVT-75	23.1526	18.0198
	Healthy-75	23.6267	18.3668			DVT-75	23.0907	18.2807
	Healthy-75	23.4255	18.0065			DVT-75	23.1319	18.1628
	Healthy-76	24.4206	18.238			DVT-76	23.0355	18.3465
	Healthy-76	24.6101	18.8179			DVT-76	23.3315	18.5037
	Healthy-76	24.6194	18.2955			DVT-76	23.1021	18.5421
	Healthy-77	23.9214	18.1376			DVT-77	23.1158	18.343
	Healthy-77	23.5779	18.2498			DVT-77	23.238	18.1762
	Healthy-77	23.9585	18.2121			DVT-77	23.0247	18.1504
	Healthy-78	23.8864	18.2129			DVT-78	23.3135	18.4993
	Healthy-78	24.2421	18.2597			DVT-78	23.9048	18.2783
	Healthy-78	24.2821	18.0679			DVT-78	23.1302	18.2907
	Healthy-79	23.7566	18.1397			DVT-79	23.1667	18.3394
	Healthy-79	23.6948	18.0532			DVT-79	23.4796	18.6548
	Healthy-79	23.6076	18.3718			DVT-79	23.4468	18.1312
	Healthy-80	24.1369	18.139			DVT-80	23.4429	18.1669
	Healthy-80	24.1972	18.0729			DVT-80	23.9309	18.2284
	Healthy-80	24.2276	18.229			DVT-80	23.9012	18.4708
	Healthy-81	23.6333	18.3979			DVT-81	23.5777	18.4694
	Healthy-81	23.7678	18.2943			DVT-81	23.3745	18.0025
	Healthy-81	23.6494	18.1118			DVT-81	23.0691	18.2891
	Healthy-82	24.8935	18.0835			DVT-82	23.3575	18.0211
	Healthy-82	24.7967	18.323			DVT-82	23.7961	18.2679
	Healthy-82	24.8246	18.9033			DVT-82	23.0626	18.2987
	Healthy-83	24.7715	18.354			DVT-83	22.8816	18.077
	Healthy-83	24.5844	18.6584			DVT-83	23.1527	18.8648
	Healthy-83	24.6963	18.5972			DVT-83	23.0579	18.1534
	Healthy-84	24.6437	18.4914			DVT-84	23.8071	18.1605
	Healthy-84	24.5749	18.2089			DVT-84	23.1574	18.6877
	Healthy-84	24.2131	18.3682			DVT-84	23.6373	18.9154
	Healthy-85	24.3124	18.3063			DVT-85	23.8411	18.4396
	Healthy-85	25.0614	18.5694			DVT-85	23.9004	18.2505
	Healthy-85	24.5705	18.4702			DVT-85	23.8751	18.3072
	Healthy-86	23.9474	18.1007			DVT-86	23.5872	18.2905
	Healthy-86	23.5968	18.1303			DVT-86	23.594	18.1288
	Healthy-86	23.7409	18.2067			DVT-86	23.0444	18.3962
	Healthy-87	23.9664	18.1857			DVT-87	23.1723	18.6897
	Healthy-87	23.7854	18.3371			DVT-87	23.3694	18.3382
	Healthy-87	23.9426	18.2594			DVT-87	23.7268	18.0285
	Healthy-88	24.225	18.3862			DVT-88	23.7713	18.3488
	Healthy-88	24.8843	18.4802			DVT-88	23.8553	18.0452
	Healthy-88	24.3817	18.5342			DVT-88	23.9908	18.1154
	Healthy-89	23.9428	18.1115			DVT-89	23.4792	18.2804
	Healthy-89	23.9705	18.1308			DVT-89	23.9747	18.0228
	Healthy-89	24.2279	18.2034			DVT-89	23.6907	18.1415
	Healthy-90	23.8219	18.1645			DVT-90	23.3197	18.9967
	Healthy-90	23.9619	18.1858			DVT-90	23.3336	18.6244
	Healthy-90	23.1682	18.0295			DVT-90	23.9713	18.4462
	Healthy-91	25.6633	18.3974			DVT-91	23.9665	18.0178
	Healthy-91	25.1803	18.7692			DVT-91	23.9113	18.2109
	Healthy-91	25.5952	18.7486			DVT-91	24.0555	18.1163
	Healthy-92	24.0348	18.2928			DVT-92	23.8407	18.432
	Healthy-92	24.1841	18.2766			DVT-92	23.8399	18.4424
	Healthy-92	24.3085	18.1648			DVT-92	23.8282	18.2665
	Healthy-93	23.9128	18.0711			DVT-93	23.3502	18.291
	Healthy-93	24.3935	18.2922			DVT-93	23.3137	18.6532
	Healthy-93	24.0827	18.1632			DVT-93	23.962	18.1458
	Healthy-94	23.9723	18.0838			DVT-94	23.7953	18.2721
	Healthy-94	23.9413	18.1712			DVT-94	23.6527	18.6438
	Healthy-94	24.2666	18.1638			DVT-94	23.7349	18.1003
	Healthy-95	24.6158	18.2604			DVT-95	23.7828	18.5424
	Healthy-95	24.1263	18.2204			DVT-95	23.8345	18.4038
	Healthy-95	24.2049	18.0128			DVT-95	23.8296	18.6039
	Healthy-96	23.9111	18.1966			DVT-96	23.3268	18.2488
	Healthy-96	23.9045	18.0263			DVT-96	23.5792	18.2501
	Healthy-96	24.0174	18.1154			DVT-96	23.8187	18.5563
	Healthy-97	23.9287	18.2834			DVT-97	23.299	18.2441
	Healthy-97	23.6329	18.2275			DVT-97	23.3154	18.1687
	Healthy-97	23.9639	18.0945			DVT-97	23.1099	18.2456
	Healthy-98	23.9089	18.2003			DVT-98	23.393	18.3434
	Healthy-98	23.8392	18.2543			DVT-98	23.1348	18.3942
	Healthy-98	23.8581	18.5793			DVT-98	23.1385	18.3697
	Healthy-99	23.1951	18.3213			DVT-99	24.8094	18.5741
	Healthy-99	23.9246	18.3559			DVT-99	24.5724	18.8668
	Healthy-99	23.6316	18.3132			DVT-99	24.9376	18.6518
	Healthy-100	23.9508	18.2699			DVT-100	24.1537	18.4014
	Healthy-100	23.9336	18.0195			DVT-100	24.8399	18.3529
	Healthy-100	23.8683	18.1246			DVT-100	24.1945	18.4613
						DVT-101	23.6741	18.2573
						DVT-101	23.5442	18.6317
						DVT-101	23.5452	18.2271
						DVT-102	23.5601	18.2737
						DVT-102	23.3886	18.1317
						DVT-102	23.1568	18.4903
						DVT-103	23.6203	18.2137
						DVT-103	23.8342	18.3677
						DVT-103	23.6177	18.4864
						DVT-104	23.4804	18.3497
						DVT-104	23.2962	18.8063
						DVT-104	23.2503	18.0627
						DVT-105	24.3176	18.1911
						DVT-105	24.3274	18.2019
						DVT-105	23.8604	18.3494
						DVT-106	23.6935	18.9122
						DVT-106	23.9782	18.705
						DVT-106	23.7763	18.7662
						DVT-107	23.6429	18.4255
						DVT-107	23.7479	18.2849
						DVT-107	23.5906	18.0522
						DVT-108	23.9867	18.0714
						DVT-108	23.4374	18.1349
						DVT-108	23.1302	18.2574
						DVT-109	23.9119	18.1463
						DVT-109	23.9345	18.5143
						DVT-109	23.7531	18.0218
						DVT-110	23.5559	18.0264
						DVT-110	23.5139	18.5358
						DVT-110	23.5477	18.9471
						DVT-111	23.6746	18.717
						DVT-111	23.5095	18.956
						DVT-111	23.52	18.4063
						DVT-112	23.4522	18.4301
						DVT-112	23.3648	18.2936
						DVT-112	23.4378	18.8603
						DVT-113	23.2105	18.9493
						DVT-113	23.6672	18.3787
						DVT-113	23.2265	18.2273
						DVT-114	23.9235	18.1364
						DVT-114	23.6976	18.3764
						DVT-114	23.7392	18.0535
						DVT-115	23.0195	18.8356
						DVT-115	23.1605	18.2513
						DVT-115	23.2658	18.0343
						DVT-116	23.8719	18.3418
						DVT-116	23.4154	18.1823
						DVT-116	23.1555	18.3702
						DVT-117	23.8114	18.503
						DVT-117	23.6054	18.3969
						DVT-117	23.188	18.1267
						DVT-118	23.7645	18.1801
						DVT-118	23.9347	18.1754
						DVT-118	23.6747	18.3043
						DVT-119	23.2261	18.1625
						DVT-119	23.5911	18.2676
						DVT-119	23.4292	18.5516
						DVT-120	23.7934	18.5758
						DVT-120	23.9606	18.6995
						DVT-120	23.6853	18.2659
